# Supplementary material for: Triphenyltin(IV) Carboxylates with Exceptionally High Cytotoxicity against Different Breast Cancer Cell Lines
Source: Biomolecules. 2023 Mar 26;13(4):595. doi: 10.3390/biom13040595 (PMC10136130; doi:10.3390/biom13040595)
Supplement: Supplementary file 1 [file biomolecules-13-00595-s001.zip]

Archive with 1 entries (1 files):
- biomolecules-2291606-supplementary.pdf
